# Supplementary material for: Resveratrol and 2-Ethyl-6-Methyl-3-Hydroxypiridine N-Acetyl Cysteinate as Protecting Agents upon the Stress Exposure
Source: Int J Mol Sci. 2023 Aug 24;24(17):13172. doi: 10.3390/ijms241713172 (PMC10487494; doi:10.3390/ijms241713172)
Supplement: Supplementary file 1 [file ijms-24-13172-s001.zip]

Archive with 1 entries (1 files):
- ijms-2512401-supplementary.pdf
